# Supplementary material for: An intranasal cationic liposomal polysaccharide vaccine elicits humoral immune responses against Streptococcus pneumoniae
Source: Commun Biol. 2024 Sep 17;7:1158. doi: 10.1038/s42003-024-06806-1 (PMC11405767; doi:10.1038/s42003-024-06806-1)
Supplement: Supplementary file 3 — Supplementary Data 1 [file 42003_2024_6806_MOESM3_ESM.xlsx]

## Sheet: Figure 2
X Intensity	Group 1	Group 2	Group 3	Group 4	Group 5&6			Group 1							Group 2							Group 3							Group 4							Group 5&6
0.4	0	0	0	0	0		DLS	Day	2–8 °C			R.T.			Day	2–8 °C			R.T.			Day	2–8 °C			R.T.			Day	2–8 °C			R.T.			Day	2–8 °C			R.T.
0.463	0	0	0	0	0			1	177.6	175.3	175.2	177.6	175.3	175.2	1	172.9	172.3	173.4	172.9	172.3	173.4	1	188.6	184.3	188.2	188.6	184.3	188.2	1	189.9	191.7	190.3	189.9	191.7	190.3	1	169.5	169.7	168.7	169.5	169.7	168.7
0.536	0	0	0	0	0			8	172.2	169.8	166.8	179.8	180.4	178.5	8	175.1	170.5	172.3	182.4	181.3	178.3	8	188.2	186.7	188	197.8	199	196.5	8	190.2	188.8	191.6	187.3	187.1	184.6	8	168.5	167.9	166.2	175.6	172	174
0.621	0	0	0	0	0			15	174.6	173.1	175.5	186.2	182.9	180.7	15	175	173.3	173.6	186.7	183.2	182.3	15	187.3	185.9	184.6	202.7	200.2	198.9	15	191.4	191.8	191.5	193.3	191.1	189.9	15	170.9	167.4	168.2	172.9	173.1	171.8
0.719	0	0	0	0	0			22	173.5	172.3	173.8	183.4	180.5	180.4	22	176.7	173.8	173.8	183.9	182.1	180.4	22	191.9	191.9	192	198.9	192.1	190.6	22	192	191.2	191.7	181.8	178.6	180.8	22	167.3	168.8	165.6	173.3	170.9	172.9
0.833	0	0	0	0	0			29	177.4	173.7	173.6	185.2	183	180.7	29	178.4	175.2	175.3	189.1	184.6	182.9	29	185.7	181.7	183.4	199.7	198.9	198.4	29	196.8	193	193.1	187.5	185.8	182.6	29	169.7	168.2	169.2	175.1	174.4	174
0.965	0	0	0	0	0			36	175.6	170.9	169.5	180.7	180.3	178.9	36	176.6	174.7	171.8	181.9	181.7	181.1	36	194.1	195.6	194	198.7	187.5	189.3	36	192.5	190.5	192.5	187.6	189.1	187	36	170.6	168.6	168.1	173.1	170.6	171.1
1.12	0	0	0	0	0			43	177.6	175.8	175.4	183.3	179.7	179.6	43	181.7	178.1	176.9	187.7	188.5	186.1	43	197.4	199.2	196.3	201.9	201.1	202.3	43	192	192.4	191.7	188.5	186.7	186.2	43	174.8	171.7	172.4	178.9	172.1	171.6
1.29	0	0	0	0	0			50	177.8	175.1	172.9	185.7	187.3	184.6	50	180.5	177.2	174.7	188.6	185.6	186.2	50	191.1	190.8	194.3	200.7	198.8	198.5	50	195.4	191	191.8	179.2	180.5	178.3	50	172.8	170.5	173	176.4	175.1	174.7
1.5	0	0	0	0	0			57	175	172.8	174.2	182.1	181.3	178.9	57	177.1	176.6	172.6	184.4	179.7	183.2	57	196.7	195.3	199.8	193.7	188.6	191.2	57	192.3	189.9	192.2	191.1	185.6	186.9	57	167.6	167.3	167.2	174.1	171.8	175
1.74	0	0	0	0	0		ζ-Potential	Day	2–8 °C			R.T.			Day	2–8 °C			R.T.			Day	2–8 °C			R.T.			Day	2–8 °C			R.T.			Day	2–8 °C			R.T.
2.01	0	0	0	0	0			1	31.8	34	35.1	31.8	34	35.1	1	36.3	36.3	36.3	36.3	36.3	36.3	1	27.3	30.1	29.7	27.3	30.1	29.7	1	2.08	2.4	2.8	2.08	2.4	2.8	1	21.3	21.7	21.4	21.3	21.7	21.4
2.33	0	0	0	0	0			8	25.1	25	24.9	25	24.9	25	8	42.5	41.3	41.2	39.7	40.4	42	8	33.8	33.5	34.7	30.7	32.5	33.4	8	2.17	1.98	2.14	2.14	2.37	2.28	8	27.5	26.9	27.7	24.1	27.1	27.9
2.7	0	0	0	0	0			15	42.2	44.6	45.2	37.3	39.7	40.9	15	43	43.8	44.1	39.6	40.8	41.9	15	33.3	34.9	34.4	31.5	31.6	32.3	15	1.81	2.01	1.59	2.22	2.55	2.56	15	24.5	27.1	26.6	21.7	24.1	21.3
3.12	0	0	0	0	0			22	40.2	40.6	43.6	38.1	45.4	45.6	22	39.4	41.5	43.1	39.7	40.8	40.8	22	31.6	31.7	32.9	29.7	30.5	30.6	22	1.66	1.62	1.87	2.27	2.43	2.34	22	25.6	25	26.1	24.4	25.2	25.5
3.62	0	0	0	0	0			29	32.3	31.3	31.4	25.1	24.7	27.6	29	31.6	30.4	32.7	23.6	25	29.5	29	27.1	26.7	28.6	17.4	18.6	19.5	29	2.01	2.27	2.68	2.56	3.17	3	29	24.1	23.5	23.7	16.2	16.2	17
4.19	0	0	0	0	0			36	33.7	35.2	36.8	21.2	20.6	24	36	31.2	34.6	32.7	23.2	22.3	26.8	36	28.2	28.6	28.7	26.4	22.5	22.8	36	2.02	2.87	2.47	2.34	3	2.56	36	23.3	23	25.8	18	19.7	21.3
4.85	0	0	0	0	0			43	23.6	26.8	29.2	18.7	17.9	16.1	43	26.2	27.6	27.6	15.6	14.4	17.9	43	22.6	24.3	26.6	15.1	19.1	15.6	43	1.45	1.65	1.93	0.365	0.607	0.648	43	20.8	19.8	20.6	14.6	15.8	15.6
5.61	0	0	0	0	0			50	23.6	23.4	22	15.1	15.6	15.6	50	24.1	22.7	28.3	15	14	21.4	50	22.4	24.4	23.3	13	14.7	12.3	50	1.14	1.5	1.66	-0.47	0.267	0.466	50	20.4	20.4	19.9	10.9	12.4	13.6
6.5	0	0	0	0	0			57	23.5	22.2	27	13.1	15.6	13.6	57	24.6	25.4	27.1	14.7	14	17.4	57	24.1	27.3	27.8	12.5	15.5	13.4	57	1.33	1.25	1.48	-0.67	-0.05	-0.08	57	20.8	22.6	20.8	11.6	13.1	13.6
7.53	0	0	0	0	0
8.72	0	0	0	0	0
10.1	0	0	0	0	0
11.7	0	0	0	0	0
13.5	0	0	0	0	0
15.7	0	0	0	0	0
18.2	0	0	0	0	0
21	0	0	0	0	0
24.4	0	0	0	0	0
28.2	0	0	0	0	0
32.7	0	0	0	0	0
37.8	0	0	0	0	0
43.8	0	0	0	0	0
50.7	0	0	0	0	0
58.8	0	0	0	0	0
68.1	0	0	0	0	0
78.8	0	0	0	0	0.718
91.3	0	0	1.42	0	3.18
106	0.829	1.6	4.72	1.68	6.78
122	7.19	8.46	8.9	6.09	10.5
142	15.9	17	12.7	11.7	13.3
164	22.2	22.6	15.1	16.5	14.7
190	22.9	22.4	15.6	18.7	14.4
220	17.9	16.8	14.2	17.7	12.8
255	10	8.77	11.4	13.9	10.1
295	3.08	2.32	7.95	8.82	7.06
342	0	0	4.56	4	4.16
396	0	0	1.92	0.908	1.89
459	0	0	0.425	0	0.508
531	0	0	0	0	0
615	0	0	0	0	0
712	0	0	0	0	0
825	0	0	0	0	0
955	0	0	0	0	0
1110	0	0	0	0	0
1280	0	0	0	0	0
1480	0	0	0	0	0
1720	0	0	0	0	0
1990	0	0	0	0	0
2300	0	0	0	0	0
2670	0	0	0	0	0

## Sheet: Figure 3
		Placebo (Lipo+)								Lipo+αGC								Lipo+CPS12F								LipoCPS12F&αGC								Lipo+CPS12F&αGC								Lipo+CPS12F&αGC (s.c.)
IL-12p70	serum	12.1596	1.41788	1.41788	1.69754	5.92602	2.26379	1.41788	3.43323		14.0142	14.7686	2.26379	19.8275	9.64613	20.2268	16.6839	31.4454	2.84199	0.858882	4.34463	1.13916	8.60171	2.84199		1.69754	12.1596	6.25112	2.84199	27.2008	6.90963	32.3053	24.289	23.8774	32.7365	52.4031	19.8275	31.4454	29.7363	47.8309	20.6274	52.8631	365.19	709.876	126.319	467.666	255.227	166.982	166.477
	saliva	3.73379	0.858882	6.90963	4.0376	3.73379	1.13916	2.84199	2.84199	7.57885			12.5268	9.99883	9.64613	1.41788	3.13596	1.41788	2.55129	8.94752	2.84199	7.57885		3.43323	3.13596	3.13596	7.57885	6.57901	6.90963	4.0376	9.29568	5.60378	4.65482	10.7108	9.99883	8.60171	14.7686	2.55129	10.3537	18.2442	24.289	11.7944	6.90963	19.0331	12.8959	51.0261	8.25829	9.64613	12.1596
IFN-γ	serum	12.1596	1.41788	1.41788	1.69754	5.92602	2.26379	1.41788	3.43323		14.0142	14.7686	2.26379	19.8275	9.64613	20.2268	16.6839	31.4454	2.84199	0.858882	4.34463	1.13916	8.60171	2.84199		1.69754	12.1596	6.25112	2.84199	27.2008	6.90963	32.3053	24.289	23.8774	32.7365	52.4031	19.8275	31.4454	29.7363	47.8309	20.6274	52.8631	365.19	709.876	126.319	467.666	255.227	166.982	166.477
	saliva	3.73379	0.858882	6.90963	4.0376	3.73379	1.13916	2.84199	2.84199	7.57885			12.5268	9.99883	9.64613	1.41788	3.13596	1.41788	2.55129	8.94752	2.84199	7.57885		3.43323	3.13596	3.13596	7.57885	6.57901	6.90963	4.0376	9.29568	5.60378	4.65482	10.7108	9.99883	8.60171	14.7686	2.55129	10.3537	18.2442	24.289	11.7944	6.90963	19.0331	12.8959	51.0261	8.25829	9.64613	12.1596
IL-4	serum	5.00127	1.80069	2.61719	1.23124	2.61719	1.23124	1.5201	3.41657	1.80069	2.61719	2.07603	0.927991	2.07603	2.61719	3.15113	0.593925		2.61719	1.23124	2.07603	2.07603	2.34784		1.5201	2.34784	3.68138	1.80069	4.20981	3.68138	3.41657	1.5201	7.38044	3.15113	7.6457	3.68138	4.20981	4.73749	7.91117	4.47369	6.85053	5.26508	268.587	176.107	188.257	249.107	161.837	309.007	167.046
	saliva	3.15113		1.80069	4.73749	2.34784		1.23124	5.79297	3.94574	3.15113	0.927991	1.23124	3.41657	1.23124	5.79297	7.38044	2.61719	5.00127	4.73749	4.20981	2.34784	2.07603	1.80069	3.68138	3.15113	8.70882	2.07603	4.47369	5.79297	4.20981	2.07603	5.52897	3.68138	4.20981	6.85053	6.0571	2.88479	5.00127	7.6457	4.47369	8.70882	4.20981	4.20981	10.3095	7.6457	6.85053	3.94574	5.00127
IL-17A	serum	5.00127	1.80069	2.61719	1.23124	2.61719	1.23124	1.5201	3.41657	1.80069	2.61719	2.07603	0.927991	2.07603	2.61719	3.15113	0.593925		2.61719	1.23124	2.07603	2.07603	2.34784		1.5201	2.34784	3.68138	1.80069	4.20981	3.68138	3.41657	1.5201	7.38044	3.15113	7.6457	3.68138	4.20981	4.73749	7.91117	4.47369	6.85053	5.26508	268.587	176.107	188.257	249.107	161.837	309.007	167.046
	saliva	3.15113		1.80069	4.73749	2.34784		1.23124	5.79297	3.94574	3.15113	0.927991	1.23124	3.41657	1.23124	5.79297	7.38044	2.61719	5.00127	4.73749	4.20981	2.34784	2.07603	1.80069	3.68138	3.15113	8.70882	2.07603	4.47369	5.79297	4.20981	2.07603	5.52897	3.68138	4.20981	6.85053	6.0571	2.88479	5.00127	7.6457	4.47369	8.70882	4.20981	4.20981	10.3095	7.6457	6.85053	3.94574	5.00127

## Sheet: Figure 4
		Placebo (Lipo+)								Lipo+α-GC								Lipo+ CPS12F								Lipo CPS12F & α-GC								Lipo+ CPS12F & α-GC								Lipo+ CPS12F & α-GC (s.c.)
iNKT	spleen	0.59	0.39	0.45	0.51	0.57	0.46	0.59	0.34	0.41	0.62	0.48	0.71	0.65	0.64	0.74	0.6	0.6	0.56	0.58	0.59	0.56	0.55	0.42	0.41	0.77	0.74	0.8	0.67	0.75	0.61	0.66	0.74	0.76	0.87	0.98	0.8	0.85	0.68	0.63	0.69	0.85	0.66	0.67	0.93	0.84	0.93	0.71	0.86
	lung		0.025	0.024	0.027	0.018	0.024	0.022	0.021	0.045	0.033	0.048	0.04	0.034	0.045	0.073	0.056	0.021	0.024	0.032	0.026	0.027	0.028	0.024	0.016	0.062	0.062	0.06	0.065	0.068	0.066	0.066	0.065	0.1	0.12	0.11	0.1	0.12	0.11	0.11	0.11	0.089	0.093	0.097	0.1	0.11	0.11	0.12	0.099
iNKT_activated	spleen	0.16	0.085	0.11	0.11	0.13	0.09	0.11	0.087	0.23	0.34	0.29	0.39	0.31	0.36	0.42	0.4	0.29	0.25	0.26	0.26	0.25	0.24	0.19	0.19	0.39	0.41	0.43	0.37	0.45	0.34	0.39	0.41	0.52	0.59	0.6	0.54	0.6	0.46	0.42	0.48	0.5	0.42	0.42	0.61	0.49	0.53	0.44	0.48
	lung		0.00284	0.00147	0.00103	0.00136	0.00254	0.00191	0.00265	0.0089	0.01	0.011	0.013	0.00333	0.00936	0.01	0.017	0.00109	0.0019	0.00821	0.00257	0.00124	0.00323	0.00316	0.00358	0.01	0.017	0.018	0.017	0.014	0.014	0.021	0.00395	0.035	0.027	0.024	0.021	0.035	0.02	0.034	0.017	0.011	0.022	0.014	0.012	0.013	0.026	0.011	0.014
iNKT_FH	spleen	0.045	0.031	0.034	0.039	0.042	0.039	0.032	0.035	0.042	0.045	0.042	0.043	0.056	0.058	0.068	0.056	0.043	0.047	0.051	0.041	0.049	0.05	0.047	0.055	0.064	0.063	0.066	0.056	0.064	0.05	0.053	0.063	0.087	0.095	0.11	0.087	0.093	0.076	0.068	0.073	0.092	0.069	0.068	0.086	0.099	0.094	0.086	0.078
	lung		0.00945	0.00147	0.00412	0.00409	0.00318	0.00572	0.00398	0.00191	0.00711	0.00855	0.00566	0.00665	0.00401	0.011	0.012	0.00655	0.00127	0.00352	0.00642	0.00742	0.00775	0.013	0.00358	0.018	0.013	0.0019	0.021	0.023	0.00648	0.00516	0.032	0.018	0.063	0.04	0.058	0.059	0.032	0.046	0.046	0.037	0.021	0.023	0.05	0.022	0.036	0.023	0.012
Plasmablast & Plasma	spleen	0.012	0.013	0.012	0.015	0.016	0.016	0.015	0.022	0.019	0.018	0.014	0.021	0.021	0.023	0.024	0.015	0.026	0.024	0.019	0.02	0.021	0.022	0.022	0.022	0.045	0.044	0.046	0.044	0.052	0.044	0.053	0.044	0.13	0.077	0.1	0.092	0.099	0.079	0.11	0.098	0.11	0.15	0.11	0.12	0.14	0.12	0.12	0.15
	lung		0.022	0.038	0.029	0.029	0.022	0.026	0.023	0.022	0.025	0.021	0.026	0.029	0.025	0.031	0.028	0.04	0.047	0.045	0.036	0.037	0.028	0.044	0.038	0.074	0.075	0.074	0.069	0.07	0.07	0.061	0.088	0.14	0.11	0.13	0.15	0.17	0.13	0.15	0.16	0.1	0.075	0.1	0.048	0.14	0.11	0.091	0.13

## Sheet: Figure 5
	Days	Placebo (Lipo+)								Lipo+α-GC								Lipo+ CPS12F								Lipo CPS12F & α-GC								Lipo+ CPS12F & α-GC								Lipo+ CPS12F & α-GC (s.c.)
IgM_serum	0	0.06	0.09	0.07						0.07	0.09	0.06						0.07	0.07	0.06						0.06	0.07	0.06						0.06	0.06	0.07						0.07	0.06	0.07
	14	0.07	0.07	0.06						0.06	0.07	0.07						0.81	0.79	1.03						0.77	0.71	0.69						1.02	0.9	1						1.23	1.19	1.1
	28	0.06	0.05	0.07						0.07	0.06	0.06						0.99	0.81	1						0.91	0.77	0.8						1.07	1.14	1.09						1.14	1.21	1.27
	42	0.06	0.05	0.05	0.07	0.09	0.03	0.06	0.1	0.05	0.07	0.1	0.07	0.05	0.06	0.03	0.07	0.88	0.93	0.79	0.99	0.81	0.83	0.72	1.01	0.67	0.52	0.71	0.5	0.8	0.63	0.6	0.72	0.97	1.01	0.83	1.1	0.8	0.92	0.85	1.03	1	1.04	1.09	1.1	0.93	1.07	1.13	1.01
IgM_saliva	0	0.07	0.07	0.07						0.07	0.05	0.07						0.05	0.07	0.06						0.06	0.05	0.06						0.07	0.06	0.07						0.05	0.06	0.07
	14	0.07	0.06	0.06						0.06	0.05	0.07						0.27	0.2	0.27						0.17	0.25	0.19						0.33	0.3	0.35						0.3	0.29	0.33
	28	0.07	0.05	0.07						0.05	0.07	0.06						0.35	0.27	0.3						0.2	0.24	0.27						0.44	0.5	0.4						0.38	0.35	0.3
	42	0.05	0.09	0.04	0.07	0.11	0.06	0.05	0.07	0.07	0.07	0.05	0.07	0.05	0.11	0.04	0.07	0.25	0.31	0.2	0.27	0.19	0.33	0.24	0.29	0.22	0.17	0.2	0.25	0.07	0.15	0.21	0.2	0.37	0.34	0.4	0.44	0.23	0.36	0.4	0.39	0.3	0.35	0.33	0.37	0.23	0.31	0.27	0.29
IgG poly_serum	0	0.03	0.04	0.04						0.03	0.04	0.03						0.04	0.03	0.03						0.03	0.04	0.04						0.03	0.03	0.03						0.04	0.04	0.03
	14	0.03	0.04	0.04						0.03	0.04	0.04						0.065	0.085	0.11						0.155	0.225	0.165						0.255	0.245	0.3						0.365	0.395	0.315
	28	0.04	0.03	0.04						0.04	0.03	0.04						0.165	0.275	0.105						0.605	0.5	0.73						0.815	0.77	0.735						1.07	1.015	0.99
	42	0.03	0.03	0.04	0.03	0.04	0.04	0.04	0.03	0.03	0.04	0.03	0.03	0.03	0.04	0.03	0.03	0.29	0.33	0.2	0.23	0.24	0.28	0.07	0.17	0.77	0.85	0.59	0.81	0.79	0.53	0.72	0.78	0.83	0.99	0.97	1.09	1.03	1.01	0.93	1.05	1.33	1.21	1.35	1.2	1.22	1.37	1.03	1.37
IgG poly_saliva	0	0.03	0.03	0.03						0.03	0.03	0.03						0.03	0.03	0.03						0.03	0.03	0.03						0.03	0.03	0.03						0.03	0.03	0.03
	14	0.04	0.03	0.03						0.04	0.03	0.03						0.03	0.04	0.04						0.08	0.11	0.09						0.18	0.2	0.16						0.13	0.12	0.15
	28	0.03	0.04	0.03						0.03	0.04	0.03						0.08	0.14	0.06						0.31	0.25	0.35						0.54	0.51	0.49						0.41	0.39	0.37
	42	0.03	0.04	0.04	0.03	0.03	0.04	0.03	0.04	0.04	0.04	0.03	0.04	0.04	0.03	0.03	0.03	0.05	0.11	0.07	0.15	0.16	0.12	0.12	0.11	0.33	0.35	0.25	0.45	0.41	0.39	0.29	0.44	0.6	0.75	0.59	0.66	0.71	0.79	0.54	0.77	0.49	0.51	0.53	0.48	0.6	0.33	0.47	0.5
IgA	serum	0.02	0.02	0.03	0.04	0.01	0.02	0.05	0.03	0.03	0.02	0.01	0.01	0.03	0.02	0.05	0.03	0.1	0.13	0.21	0.05	0.17	0.15	0.11	0.14	0.15	0.17	0.3	0.25	0.18	0.27	0.25	0.3	0.39	0.22	0.37	0.25	0.42	0.35	0.34	0.4	0.33	0.29	0.25	0.23	0.27	0.2	0.24	0.25
	saliva	0.02	0.03	0.02	0.02	0.01	0.03	0.04	0.02	0.04	0.02	0.02	0.03	0.01	0.03	0.02	0.01	0.02	0.07	0.11	0.08	0.07	0.05	0.06	0.04	0.05	0.16	0.1	0.15	0.15	0.17	0.15	0.13	0.27	0.18	0.25	0.17	0.23	0.3	0.27	0.27	0.25	0.13	0.23	0.15	0.16	0.2	0.15	0.16
IgG3	serum	0.03	0.04	0.04	0.05	0.04	0.05	0.03	0.04	0.05	0.04	0.04	0.04	0.03	0.02	0.04	0.05	0.09	0.32	0.21	0.23	0.3	0.07	0.11	0.24	0.58	0.53	0.59	0.59	0.51	0.53	0.52	0.7	0.67	0.71	0.54	0.7	0.62	0.55	0.65	0.73	0.78	0.76	0.7	0.8	0.81	0.77	0.73	0.85
	saliva	0.04	0.04	0.05	0.05	0.05	0.05	0.03	0.01	0.04	0.04	0.05	0.05	0.05	0.03	0.01	0.04	0.12	0.15	0.07	0.12	0.09	0.13	0.17	0.16	0.23	0.27	0.16	0.22	0.13	0.23	0.2	0.22	0.36	0.33	0.39	0.4	0.27	0.38	0.35	0.35	0.25	0.3	0.28	0.32	0.18	0.26	0.22	0.24
IgG1	serum	0.06	0.05	0.05	0.07	0.05	0.05	0.06	0.06	0.05	0.07	0.07	0.07	0.05	0.06	0.06	0.07	0.09	0.09	0.07	0.05	0.1	0.04	0.09	0.06	0.19	0.16	0.17	0.11	0.13	0.15	0.17	0.18	0.22	0.21	0.23	0.27	0.25	0.21	0.19	0.21	0.32	0.25	0.27	0.29	0.25	0.3	0.23	0.31
	saliva	0.05	0.05	0.06	0.07	0.07	0.06	0.05	0.07	0.07	0.07	0.05	0.07	0.05	0.06	0.04	0.07	0.07	0.05	0.04	0.05	0.07	0.07	0.05	0.06	0.17	0.13	0.15	0.09	0.11	0.08	0.08	0.11	0.17	0.16	0.21	0.23	0.19	0.2	0.15	0.19	0.14	0.21	0.17	0.19	0.15	0.2	0.13	0.13
IgG2b	serum	0.06	0.05	0.05	0.09	0.05	0.05	0.06	0.06	0.05	0.07	0.11	0.07	0.05	0.06	0.06	0.07	0.31	0.33	0.3	0.35	0.26	0.17	0.2	0.34	0.59	0.57	0.55	0.47	0.61	0.53	0.62	0.5	0.63	0.61	0.59	0.7	0.67	0.71	0.69	0.6	0.84	0.88	0.72	0.91	0.77	0.79	0.81	0.8
	saliva	0.05	0.09	0.06	0.11	0.07	0.06	0.05	0.07	0.07	0.07	0.05	0.07	0.09	0.06	0.04	0.07	0.21	0.18	0.19	0.26	0.08	0.16	0.2	0.19	0.23	0.3	0.21	0.25	0.16	0.32	0.25	0.28	0.53	0.5	0.51	0.55	0.61	0.59	0.62	0.4	0.45	0.47	0.33	0.53	0.32	0.46	0.4	0.37
IgG2a	serum	0.07	0.06	0.08	0.1	0.09	0.06	0.06	0.08	0.05	0.07	0.09	0.07	0.05	0.06	0.06	0.07	0.1	0.08	0.09	0.05	0.11	0.09	0.04	0.06	0.21	0.23	0.2	0.2	0.21	0.18	0.19	0.25	0.31	0.28	0.3	0.3	0.29	0.27	0.3	0.25	0.36	0.3	0.29	0.32	0.31	0.37	0.35	0.31
	saliva	0.08	0.07	0.06	0.06	0.07	0.11	0.08	0.07	0.07	0.12	0.05	0.07	0.05	0.06	0.04	0.07	0.08	0.07	0.09	0.1	0.04	0.07	0.05	0.09	0.07	0.13	0.11	0.09	0.13	0.12	0.1	0.09	0.25	0.27	0.27	0.23	0.25	0.25	0.27	0.23	0.21	0.25	0.23	0.19	0.2	0.31	0.24	0.17

## Sheet: Figure 6
	Dilution Folds	Placebo (Lipo+)				Lipo+αGC				Lipo+CPS12F				LipoCPS12F&αGC				Lipo+CPS12F&αGC				Lipo+CPS12F&αGC (s.c.)						Placebo (Lipo+)			Lipo+αGC			Lipo+CPS12F			LipoCPS12F&αGC			Lipo+CPS12F&αGC			Lipo+CPS12F&αGC (s.c.)
serum	3	0	0	0	0	0	0	0	0	59	56	60	60	65	72	80	67	73	83	79	74	83		90	90		serum	1	0	44	1	0	44	5.50262	0.352125	41	15.4803	1.9965	41	53.3513	7.45849	40	166.831	16.1558	42
	9	0	0	0	0	0	0	0	0	39	39	45	40	59	56	49	55		67	56		77	89	88	88		saliva	1	0	44	1	0	44	1.11336	0.248468	41	2.04121	0.24908	40	4.83141	0.588282	43	3.86892	0.395873	41
	27	0	0	0	0	0	0	0	0	27	27	32	34		44	38	49	71	54			71	81	70	76
	81	0	0	0	0	0	0	0	0	19		12	24	29	23	18	46	55	52	41	52	54	57	65	67
	243	0	0	0	0	0	0	0	0	11	6			28	19		35	35	40	28	30	37	46	53	49
	729	0	0	0	0	0	0	0	0	0	0	0	0		6	1	22	28	27	22	22	28	42	27	37
	2187	0	0	0	0	0	0	0	0	0	0	0	0	0	0	0	0	25	8	2	4	3	26		15
	6561	0	0	0	0	0	0	0	0	0	0	0	0	0	0	0	0	8	7	0	0	1	1	11	4
	19683	0	0	0	0	0	0	0	0	0	0	0	0	0	0	0	0	0	0	0	0	0	0	0	0
	59049	0	0	0	0	0	0	0	0	0	0	0	0	0	0	0	0	0	0	0	0	0	0	0	0
	177147	0	0	0	0	0	0	0	0	0	0	0	0	0	0	0	0	0	0	0	0	0	0	0	0
saliva	3	0	0	0	0	0	0	0	0	29	36	40		34	46	48	47	61	58	51	51	56	57	50	55
	9	0	0	0	0	0	0	0	0	27	11	20		29	27	34	20	39	31	50	51	36	42	33	34
	27	0	0	0	0	0	0	0	0	19	0	16	14	26		18		30	26	33	22	2	23		27
	81	0	0	0	0	0	0	0	0	13	0	12	11	11	3	15	12	21	9	29	11	24	12	9	11
	243	0	0	0	0	0	0	0	0	0	0		0		0		1	17	7	19	9			1	0
	729	0	0	0	0	0	0	0	0	0	0	0	0	2	0	1	0		0	0	9	11	6	0	0
	2187	0	0	0	0	0	0	0	0	0	0	0	0	0	0	0	0	6	0	0	0	0	3	0	0
	6561	0	0	0	0	0	0	0	0	0	0	0	0	0	0	0	0	0	0	0	0	0	0	0	0
	19683	0	0	0	0	0	0	0	0	0	0	0	0	0	0	0	0	0	0	0	0	0	0	0	0
	59049	0	0	0	0	0	0	0	0	0	0	0	0	0	0	0	0	0	0	0	0	0	0	0	0
	177147	0	0	0	0	0	0	0	0	0	0	0	0	0	0	0	0	0	0	0	0	0	0	0	0

## Sheet: Figure 7
Days after challenge	Placebo (Lipo+)	Lipo+αGC	Lipo+CPS12F	LipoCPS12F&αGC	Lipo+CPS12F&αGC	Lipo+CPS12F&αGC (s.c.)
2		1
3	1
3	1
3		1
4	1
4	1
4	1
4		1
4		1
5	1
5		1
5			1
5			1
5						1
6	1
6	1
6		1
6		1
6			1
6				1
7		1
7			1
7			1
7				1
7				1
7						1
8			1
14			0
14			0
14				0
14				0
14				0
14				0
14				0
14					0
14					0
14					0
14					0
14					0
14					0
14					0
14					0
14						0
14						0
14						0
14						0
14						0
14						0
